# Supplementary material for: DNA Barcoding and Chemical Profile Using UHPLC, GC-MS and LC-MS/QTOF of Mitragyna speciosa Variation and Allied Species for Quality Control of Kratom Materials
Source: Plants (Basel). 2026 Mar 25;15(7):1003. doi: 10.3390/plants15071003 (PMC13074985; doi:10.3390/plants15071003)
Supplement: Supplementary file 1 [file plants-15-01003-s001.zip]

Archive with 1 entries (1 files):
- plants-4187935-supplementary.pdf
